# Supplementary material for: Dietary ω−3 polyunsaturated fatty acids (PUFAs) reduce cholesterol-driven non-small cell lung cancer (NSCLC) progression in mouse models of disease
Source: Commun Med (Lond). 2025 Oct 23;5:432. doi: 10.1038/s43856-025-01193-y (PMC12549838; doi:10.1038/s43856-025-01193-y)
Supplement: Supplementary file 4 — Supplementary Data [file 43856_2025_1193_MOESM4_ESM.xlsx]

## Sheet: Figure1
FIGURE 1A				FIGURE 1B				FIGURE 1C				FIGURE 1D				FIGURE 1E				FIGURE 1F				FIGURE 1G				FIGURE 1M
MP#	relative expression CTR region	relative expression tumoral region		MP#	relative expression CTR region	relative expression tumoral region		MP#	relative expression CTR region	relative expression tumoral region		MP#	relative expression CTR region	relative expression tumoral region		MP#	relative expression CTR region	relative expression tumoral region		MP#	relative expression CTR region	relative expression tumoral region		MP#	relative expression CTR region	relative expression tumoral region		Area remigrated in %:
9	0.287852	1.2067		9	0.634102	1.27255		9	0.34212	1.56279		9	0.45485	0.877215		9	0.835813	1.67315		9	0.299658	0.251419		9	0.476476	0.882309		control	α-linolenic-acid
15	1	0.447465		15	1	0.790544		15	1	1.66169		15	1	0.702726		15	1	0.647423		15	1	1.974		15	1	0.917206		25.72	9.58
23	0.364214	4.02456		23	0.380001	2.24227		23	0.751383	10.5484		23	0.347737	2.88799		23	0.523334			23	0.354684	3.66768		23	0.348974	4.31229
26	0.252323	0.776053		26	0.555285	0.921322		26	0.495603	2.33132		26	0.492175	1.37777		26	0.993723	1.09601		26	0.157816	1.84795		26	0.447715	1.41776		40.98	40.32
34	0.454832	2.86239		34	0.511551	2.86239		34	0.495659	2.86239		34	0.409147	2.86239		34	0.758051	2.86239		34	0.299973	2.86239		34	0.458468	2.86239
43	0.0953521			43	2.92175e-06			43	0.00119174			43	0.0209614			44	0.652841	0.0559736		44	0.0737127	8.57281		44	0.539609	0.11915		41.62	38.4
44	0.380618	0.357858		44	0.208747	0.00234335		44	0.368155	0.0333078		44	0.348095	0.211203		53	0.908003	1.36398		51	0.415664			51	0.852031
51	0.587344			51	0.842898			51	1.31438			51	2.22318			55	0.592689	0.014856		53	0.15751	5.16943		53	0.302966	1.63722		41.89	34.74
53	0.279061	1.58635		53	0.349835	0.733758		53	0.667597	3.2786		53	0.359298	1.09751		62	0.675183	1.67357						55	0.407722	0.115792
55	0.179617	0.193521		55	0.753245							55	0.53404	0.151212		77	1.29267	1.27605						62	0.26583	0.333276		41.6	34.23
62	0.180219	0.401853		62	0.15864	0.0871565						62	0.532907	1.43084		80	0.782613	2.48647						68	0.27044	0.04725
68	0.223243	0.0660985		68	0.301202	0.298194						68	0.298404	0.305044		81	0.276483	2.09214						69	0.493209	0.366035		40.81	39.99
69	0.378531	0.176888		69	0.997121	0.307073						69	0.362228	1.41317		83	0.756998	3.09571						77	0.351812	1.16554
77	0.203105	0.369664		77	0.314335	0.455296						77	0.513085	1.08548		91	0.924349	2.77262						80	0.268971	1.0708		43.19	36.13
80	0.315525	0.479261		80	0.173365	0.365932						80	0.451755	1.36201		97	2.19684	0.803853						81	0.313871	2.44929
81	0.372243	1.84236		81	0.094747	0.847972						81	0.215131	1.69674		98	0.906859	0.829326						83	0.336911	0.492964		48.05	23
83	0.180534	2.16223		83	0.382794	0.895187						83	0.423122	2.14233		99	1.57016	1.65085
91	0.193122	0.394302		91	17.7442	1.84414						91	0.55339	1.78785		102	0.696058	2.85914
97	0.405544	0.119695		97	12.6853	1.88388						97	1.69163	1.05379		103	2.13038	2.32618
98	0.881152	0.198241		98	16.5623	3.39468						98	1.1247	1.60361		105	1.68452	1.49364
99	0.373622	0.907739		99	23.6526	3.16053						99	0.889657	2.06455		106	1.76529	1.79723
102	0.400571	0.709571		102	23.3431	3.18517						102	1.2137	2.1689		107	1.88889	1.10987
103	0.652134	2.01549		103	23.533	1.6974						103	1.25077	2.27036		108	1.02216	2.55303
105	0.569033	0.345111		105	43.689	0.77493						105	1.2607	0.956145		112	2.27145	5.48022
106	0.675336	1.54502		106	36.9411	2.80513						106	0.868322	2.0414
				107	37.5234	1.41833						112	2.81802	6.66619
				108	21.496	1.56439
				110	6.53765	0.507466
				112	0.940127	1.3677
				118	37.6363	3.83123
				149	50.0515	3.51522

## Sheet: Figure2
FIGURE 2D*
	SD					AD					OD					ID
20-Oct-2023	100	100	100	100	100	100	100	100	100	100	100	100	100	100	100	100	100	100	100	100
23-Oct-2023	98	99	103	101	99	103	101	101	101	99	101	97	98	105	98	99	100	106	102	103
27-Oct-2023	101	99	101	104	100	103	103	105	104	98	96	104	99	107	98	104	101	107	106	107
31-Oct-2023	101	100	98	102	100	107	106	106	106	98	95	102	101	113	101	102	100	103	103	109
6-Nov-2023	91	84	83	93	102	105	94	102	90	117	93	93	86	101	89	102	91	110	98	92
*weight given in % of initial weight

## Sheet: Figure3
Figure 3B						Figure 3C						Figure 3E				Figure 3F						Figure 3G						Figure 3H
Animal ID	SD	AD	OD	ID		Slide ID	SD	AD	OD	ID		Sample ID	diet containing NO cholesterol	diet containing cholesterol		Sample ID	SD	AD	OD	ID		Sample ID	SD	AD	OD	ID		Sample ID	SD	AD	OD	ID
#01	4797000					#01	4					#01	128.53			#01	72.11					#01	73.79					#01	13.69
#02	10660000					#02	5					#02	235.13			#02	95.85					#02	42.79					#02	16.62
#03	37010000					#03	4					#03		160.46		#03	79.03					#03	68.56					#03	22.88
#04	6873000					#04	8					#04		241.38		#04		92.76				#04		15.96				#04		21.95
#05	5165000					#05	8					#05		181.91		#05		119.52				#05		70.18				#05		28.98
#06		30180000				#06	5					#06		306.07		#06		145.79				#06		28.1				#06			15.81
#07		173400000				#07	40					#07	199.51			#07		117.42				#07			79.57			#07			19.37
#08		13600000				#08	35					#08	234.32			#08			139.4			#08			82.1			#08			14.55
#09		27590000				#09	30					#09	158.88			#09			113.14			#09			78.81			#09				12.57
#10			11130000			#10	30					#10		247.05		#10			90.07			#10				79.32		#10				23.5
#11			14150000			#11	35					#11		519.08		#11				79.94		#11				81.36		#11				11.27
#12			10200000			#12	30					#12		203.34		#12				129.77		#12				71.83		#12				12.12
#13			2032000			#13		8				#13		192.71		#13				78.24		#13				73.21		#13	20.63
#14			8718000			#14		5				#14	263.91			#14				106.85		#14				72.07		#14	10.89
#15				3193000		#15		5				#15	278.87			#15	106.26					#15				79.79		#15	18.09
#16				25130000		#16		80				#16	172.25			#16	66.84					#16				84.32		#16		41.42
#17				1497000		#17		90				#17		249.93		#17	88.33					#17				73.56		#17		14.94
#18				9706000		#18		75				#18		252.03		#18		122.92				#18		71.73				#18		39.2
#19	20600000					#19			25			#19		315.9		#19		168.99				#19		73.85				#19		47.89
#20	27300000					#20			30			#20		478.76		#20		109.23				#20		69.46				#20			18.23
#21	75500					#21			25			#21	96.51			#21		116.35				#21			91.75			#21			21.76
#22		53800000				#22			60			#22	222.56			#22			147.02			#22	56.32					#22				20.05
#23		35500000				#23			40			#23	351.96			#23			102.86			#23	60.67					#23				20.37
#24		136000000				#24			20			#24	341.93			#24			101.51			#24		20.91				#24				21.27
#25		191000000				#25			15			#25		364.52		#25			105.47			#25		6.89				#25				16.94
#26		159000000				#26			15			#26		371.08		#26				108		#26		65.92				#26				15.66
#27						#27			20			#27		351.95		#27				111.92		#27			49.06			#27				25.68
#28			7100000			#28			20			#28		447.38		#28				100.16		#28			67.67			#28		18.9
#29			822000			#29			10			#29		258.68		#29				93.2		#29			80.2			#29		28.87
#30			16900000			#30			15			#30		216.61		#30				93.83		#30			74.01			#30		37.42
#31			5820000			#31				18		#31		285.49		#31				93.28		#31			69.63			#31			20.32
#32				52900000		#32				10		#32		615.38		#32				118.65		#32				76.42
#33				29700000		#33				12		#33		72.34		#33				102.82		#33				74.31
#34				26900000		#34				0		#34		485.74		#34		94.54				#34				79.43
#35				25400000		#35				0		#35		254.16		#35		104.6				#35				81.31
						#36				0		#36	276.54			#36		104.24
						#37				25		#37	99.63			#37		190.91
						#38				28		#38	154.23			#38			124.9
						#39				25		#39		284.03
						#40				0		#40		323.11
						#41				0		#41	263.78
						#42				0		#42	196.88
						#43				2		#43	153.84
						#44				1		#44	122.86
						#45				2		#45	186.61
						#46				40		#46		130.96
						#47				45		#47		128.25
						#48				45		#48		169.68
						#49				15		#49		159.68
						#50				20		#50		247.57
						#51				15		#51		311.14
						#52				12		#52		157.84
						#53				15
						#54				10
						#55		50
						#56		50
						#57		50
						#58		3
						#59		3
						#60		2
						#61		27
						#62		30
						#63		25
						#64			0
						#65			0
						#66			0
						#67			30
						#68			30
						#69			30
						#70	98
						#71	95
						#72	45
						#73	85
						#74	70
						#75	82
						#76	66
						#77	95
						#78	8
						#79		70
						#80		20
						#81		15
						#82		85
						#83		55
						#84		70
						#85			60
						#86			75
						#87			65
						#88			62
						#89			82
						#90			30
						#91	45
						#92	40
						#93	55
						#94	95
						#95	95
						#96	95
						#97	95
						#98	95
						#99	95
						#100	30
						#101	30
						#102	35
						#103	25
						#104	20
						#105	18
						#106		70
						#107		60
						#108		55
						#109		98
						#110		95
						#111		90
						#112		60
						#113		52
						#114		45
						#115		98
						#116		95
						#117		90
						#118		20
						#119		15
						#120		12
						#121			65
						#122			70
						#123			65
						#124			50
						#125			55
						#126			60
						#127			15
						#128			15
						#129			15
						#130			85
						#131			90
						#132			85
						#133			60
						#134			70
						#135			65
						#136				70
						#137				60
						#138				60
						#139				85
						#140				75
						#141				75
						#142				15
						#143				20
						#144				20
						#145				65
						#146				60
						#147				55

## Sheet: Figure4
Figure 4A						Figure 4B						Figure 4D						Figure 4E						Figure 4F						Figure 4G						Figure 4H						Figure 4I						Figure 4J
Sample ID	SD	AD	OD	ID		Sample ID	SD	AD	OD	ID		Sample ID	SD	AD	OD	ID		Sample ID	SD	AD	OD	ID		Sample ID	SD	AD	OD	ID		Sample ID	SD	AD	OD	ID		Sample ID	SD	AD	OD	ID		Sample ID	SD	AD	OD	ID		Sample ID	SD
#01	6.6					#01	7.3					#01	3.7					#01	2865.8					#01	34.9					#01	64.9					#01	1.7					#01	46.8					#01	19.33
#02	18.3					#02	1.1					#02	1.4					#02	2282.4					#02	29.3					#02	62					#02	0.6					#02	20.2					#02	17.32
#03	16.7					#03	7.9					#03	4.1					#03	2403.5					#03	28.3					#03	48.5					#03	16.6					#03	48.3					#03	17.99
#04		41.6				#04		3.8				#04	3.9					#04	2286.5					#04	31.8					#04	57.3					#04	6.8					#04	39.2					#04	17.69
#05		26				#05		9.7				#05		2.8				#05		3835.2				#05		46.2				#05		131.9				#05		3				#05		21				#05
#06		29.3				#06		1.3				#06		2.1				#06		1238.1				#06		16.9				#06		45.5				#06		8				#06		7.1				#06
#07		29.6				#07		3.4				#07		3.8				#07		3383.5				#07		38.7				#07		187.2				#07		10.2				#07		24.5				#07
#08		7.7				#08		0.2				#08		4.4				#08		660.5				#08		3.5				#08		88.9				#08		22.7				#08		2.5				#08
#09			23.2			#09			4.9			#09		2.7				#09		1529.7				#09		20.7				#09		44.7				#09			1.5			#09		33.4				#09
#10			20.6			#10			0			#10			0			#10			1377.5			#10			12.6			#10			35.9			#10			1.2			#10			11.8			#10
#11			22.8			#11			2.4			#11			0			#11			1351.3			#11			18.6			#11			38.7			#11			1.7			#11			3.6			#11
#12				17.1		#12				0.9		#12			0			#12			583			#12			0			#12			0			#12			3.2			#12			0			#12
#13				12		#13				0		#13			0			#13			328.2			#13			0			#13			0			#13				5.5		#13			0			#13
#14				12.1		#14				0		#14				1.6		#14				1635.2		#14				24.1		#14				60.8		#14				2.9		#14				12		#14
#15	4.3					#15	0.8					#15				0.7		#15				430		#15				0		#15				6.4		#15				2.4		#15				0.5		#15
#16	11.4					#16	0					#16				0.6		#16				860.8		#16				4.5		#16				22.1		#16				0.9		#16				1.8		#16
#17	6.1					#17	2.7					#17				1.8		#17				1107		#17				11.6		#17				38.1		#17				33.9		#17				2.4		#17
#18	0					#18	0.4					#18				2.7		#18				1324		#18				16.5		#18				51.6		#18				3.4		#18				10.4		#18
#19		3.8				#19		0				#19	0.9																							#19				1.7
#20		4.4				#20		3.6				#20	7.2																							#20				4.4
#21		25.2				#21			13.3			#21	2.3																							#21		6.7
#22			15.2			#22			5.3			#22	0.6																							#22		104.9
#23			26.5			#23			8			#23		2.6																						#23		25.2
#24			23.7			#24			14.7			#24		3.8																						#24		179
#25			6.8			#25				0		#25		3																						#25			21.1
#26				0		#26				0		#26		0.3																						#26			0
#27				1.2		#27				1.3		#27			0.4
#28				6		#28				10.4		#28			0.3
#29				2.4		#29				0		#29			0.4
#30				3.1		#30				2.1		#30				2
#31				14		#31				5.9		#31				1
#32				10.1		#32		0				#32				0.2
#33		26.9				#33		6.1				#33				0.3
#34		15.4				#34			0			#34				2.5
#35		29.6				#35			8.4			#35				0.3
#36			1.7			#36	0					#36				0.4
#37			43.6			#37	0					#37				0.3
#38	14.9					#38	5.7					#38		0.1
#39	13.4					#39		0				#39		1.8
#40	19.2					#40		3.8				#40		0.4
#41		12.6				#41		0				#41		3
#42		15				#42		0				#42			0
#43		20.9				#43		3.9
#44		4				#44		1.2
#45		39.3				#45			1.4
#46		0.9				#46			1.5
#47			34.4			#47			2.3
#48			14			#48			0
#49			24.1			#49				0
#50			35.1			#50				0
#51			9.2			#51				0
#52				5.6		#52				0
#53				8.3		#53				4.6
#54				18.5		#54				0
#55				6.4
#56				11.4
#57				3.8
[truncated: 8 more columns]

## Sheet: Figure5
Figure 5A				Figure 5B				Figure 5C						Figure 5D						Figure 5E						Figure 5F						Figure 5J						Figure 5K						Figure 5L
Sample ID	AD	OD		Sample ID	SD	OD		Sample ID	SD	AD	OD	ID		Sample ID	SD	AD	OD	ID		Sample ID	SD	AD	OD	ID		Sample ID	SD	AD	OD	ID		Sample ID	SD	AD	OD	ID		Sample ID	SD	AD	OD	ID		Sample ID	AD	OD
#01	0.999			#01	1.168			#01	0.0953					#01	1.3615					#01	1.1912					#01	1.6427					#01	1.147					#01	0.975					#01	0.253
#02	1.116			#02	1.331			#02	0.1132					#02	1.1255					#02	1.1707					#02	1.4875					#02	1.27					#02	1.458					#02	0.446
#03	1.489			#03	1.135			#03	0.1333					#03	1.0678					#03	1.3267					#03	1.397					#03	1.147					#03	1.206					#03	0.292
#04	1.37			#04	0.89			#04	0.0856					#04	0.8093					#04	0.9414					#04	1.0111					#04	1.016					#04	0.741					#04	0.235
#05	0.799			#05	1.101			#05	0.0841					#05	1.0667					#05	1.1198					#05	1.3462					#05	0.897					#05	0.9					#05		0.209
#06		0.866		#06		0.928		#06		0.0885				#06		0.8774				#06		0.8938				#06		1.199				#06		1.072				#06		0.942				#06		0.153
#07		0.883		#07		0.896		#07		0.082				#07		1.2918				#07		1.3913				#07		1.4056				#07		1.05				#07		1.089				#07		0.125
#08		0.985		#08		1.124		#08		0.127				#08		1.1695				#08		1.4934				#08		1.2283				#08		0.965				#08		1.653				#08		0.093
#09		1.018		#09	1.677			#09		0.1075				#09		0.916				#09		1.2671				#09		1.6296				#09		1.071				#09		1.333				#09	2.477
#10	1.534			#10	0.894			#10		0.1215				#10		0.8551				#10		0.9161				#10		1.2802				#10		1.28				#10		0.807				#10	1.044
#11	1.829			#11	1.347			#11			0.0847			#11			0.7395			#11			1			#11			0.9518			#11			0.972			#11			0.906			#11	1.546
#12	1.462			#12	1.581			#12			0.0517			#12			0.756			#12			0.6911			#12			1.222			#12			0.662			#12			0.404			#12	0.097
#13		0.559		#13		0.683		#13			0.0803			#13			1.0011			#13			0.981			#13			1.2132			#13			1.195			#13			0.886			#13		0.217
#14		0.798		#14		0.815		#14			0.0507			#14			1.1336			#14			1.1369			#14			1.4185			#14			0.833			#14			0.537			#14		0.239
#15		1.042		#15		1.124		#15			0.0827			#15				0.8797		#15				0.9656		#15				1.1246		#15			1.284			#15			0.539			#15		0.367
#16	0.682			#16		1.001		#16				0.0642		#16				0.8815		#16				0.9763		#16				1.3411		#16				0.725		#16				0.758		#16		0.375
#17	0.946			#17		0.862		#17				0.0541		#17				0.6175		#17				0.6959		#17				0.9345		#17				1.027		#17				0.576		#17	0.229
#18	3.235							#18				0.1117		#18				0.5506		#18				1.5889		#18				1.5187		#18				0.655		#18				0.802		#18	0.44
#19		1.071						#19				0.0453		#19	1.2111					#19				0.6656		#19				0.9281		#19				1.52		#19				0.95		#19	0.46
#20		0.761						#20	0.3966					#20	0.7425					#20	1.5477					#20	1.7796					#20				0.604		#20				0.368		#20	0.064
#21		0.761						#21	0.2344					#21	0.7875					#21	1.1997					#21	1.498					#21	1.314					#21	2.793					#21		0.071
								#22	0.2426					#22	1.2274					#22	1.239					#22	1.6943					#22	2.047					#22	1.02
								#23	0.4339					#23		1.0049				#23	1.6503					#23		1.155				#23	1.221					#23	2.365
								#24		0.8707				#24		0.3618				#24		1.449				#24		1.5441				#24	1.833					#24	3.803
								#25		0.679				#25		1.0827				#25		0.716				#25		1.1122				#25		1.928				#25		1.401
								#26		0.0507				#26		0.7271				#26		1.9717				#26			0.8447			#26		0.798				#26		0.983
								#27			0.0465			#27			0.5095			#27		0.7617				#27			0.9275			#27		2.076				#27		2.268
								#28			0.0707			#28			0.5351			#28			0.5395			#28			1.2871			#28		0.572				#28		1.387
								#29			0.1013			#29			0.9609			#29			0.5917			#29			1.3711			#29			0.466			#29			0.327
								#30			0.1262			#30			1.1169			#30			0.8276			#30				0.5114		#30			0.723			#30			0.774
								#31				0.0747		#31				0.2034		#31			0.8385			#31				1.4633		#31			0.801			#31			1.208
								#32				0.0608		#32				0.4584		#32				0.351		#32				0.8771		#32			0.854			#32			1.152
								#33				0.1293		#33				1.12		#33				0.5005		#33				0.661		#33				0.311		#33				0.436
								#34				0.0488		#34				0.2992		#34				1.7951		#34				1.5176		#34				0.383		#34				1.465
								#35				0.033		#35				0.9428		#35				0.4364		#35				0.6554		#35				1.58		#35				0.434
								#36				0.2898		#36				0.3448		#36				1.0143		#36				1.3702		#36				0.448		#36				1.688
								#37		0.0903				#37				0.7518		#37				0.4996		#37		1.0345				#37				0.94		#37				0.42
								#38		0.125				#38		0.5551				#38				0.9035		#38		1.0048				#38				0.353		#38				0.64
								#39		0.0492				#39		0.7012				#39		0.5716				#39		0.9588				#39				0.678		#39				0.714
								#40			0.0296			#40		0.5163				#40		0.6231				#40			1.0785			#40		0.6				#40				1.044
														#41		0.5273				#41		2.5216				#41			0.9562			#41		0.767				#41		0.676
														#42			0.4541			#42			0.7283									#42		0.509				#42		0.779
														#43			0.5717			#43			0.7547									#43		2.249				#43		0.987
																																#44			1.11			#44			1.033
																																#45			0.594			#45			0.234

## Sheet: Figure6
Figure 6B						Figure 6D						Figure 6E						Figure 6F
Sample ID	SD	AD	OD	ID		Sample ID	SD no treatment	SD + aPD-1	OD no treatment	OD + aPD-1		Sample ID	SD no treatment	SD + aPD-1	OD no treatment	OD + aPD-1		Sample ID	SD no treatment	SD + aPD-1	OD no treatment	OD + aPD-1
#01	84.5					#01	9.3					#01	63.55					#01	19
#02	45					#02	13.79					#02	56.97					#02	16.66
#03	89					#03	16.87					#03	56.21					#03	23.24
#04	53.75					#04	18.15					#04	51.78					#04	23.07
#05		100				#05	18.3					#05	60.85					#05	22.54
#06		126				#06		12.73				#06		54.24				#06		30.98
#07		149				#07		18.39				#07		57.8				#07		19.43
#08		121.25				#08		10.44				#08		48.37				#08		19.23
#09		180				#09		15.31				#09		55.27				#09		15.2
#10			85			#10		15.38				#10		58.15				#10		19.95
#11			58.75			#11			17.06			#11			54.16			#11			20.78
#12			50			#12			17.19			#12			66.13			#12			13.03
#13			65.525			#13			14.41			#13			53.09			#13			19.32
#14				44.325		#14			17.9			#14			43.91			#14			13.92
#15				43.6		#15				23.91		#15				67.08		#15				11.05
#16				35.0333		#16				19.45		#16				64.26		#16				9.37
#17				40.725		#17				22.01		#17				65.94		#17				9.63
#18				43.7333		#18				24.29		#18				67.01		#18				14.33
#19	80.3333					#19				22.08		#19				61.66		#19				12.79
#20	79.6667
#21	68.75
#22	104.667
#23		81.5
#24		66
#25		72.25
#26		100.25
#27			37.25
#28			88.5
#29			70.3333
#30			33
#31				34
#32				34.25
#33				39
#34				41.5
#35				45
#36				50
#37				37.5
#38				43.6667
#39		66.75
#40		69
#41		115.25
#42		68.75
#43			57.3333
#44			65

## Sheet: Supplementary Figure 3
Figure S3A						Figure S3B						Figure S3C						Figure S3D
Sample ID	SD	AD	OD	ID		Sample ID	SD	AD	OD	ID		Sample ID	SD	AD	OD	ID		Sample ID	SD	AD	OD	ID
#01	5					#01	0.5					T1	0.2					T1	161.1
#02	2					#02	0.5					T2	0.5					T2	217
#03	60					#03	1.9					T5	0.5					T6		1472.1
#04		30				#04	0.7					T6		0.6				T8		1312.4
#05		25				#05		1				T7		1				T9		2349
#06		20				#06		0.9				T8		0.3				T10		307.4
#07		15				#07		0.5				T9		0.4				T11			129.7
#08		15				#08		0.6				T10		0.3				T12			968.9
#09			5			#09		0.8				T11			0.2			T15			731.9
#10			5			#10			0.6			T12			0.2			T16				956.3
#11			5			#11			0.4			T15			0			T17				412.9
#12			0			#12			0.3			T16				0.4		T19				57.9
#13			15			#13				0.7		T17				0.2		T1	550.2
#14				5		#14				0		T19				0.1		T2	40.1
#15				5		#15				0		T1	0.4					T4	56.9
#16				10		#16	0.1					T2	0.3					T5		0.3
#17				0		#17	0					T3	0					T7		1.9
#18				0		#18	1					T4	0.4					T8		3685.9
#19				0		#19	1.2					T5		0				T10			2150.9
#20				10		#20		0				T7		0.3				T11			2471.8
						#21		0.8				T9			0.4			T12			1259.5
						#22		1.7				T10			0.7			T13				1.1
						#23			0.5			T11			0.7			T14				5.1
						#24			0.3			T12			0.2			T15				445.1
						#25			1.4			T13				0.4		T16				193.1
						#26			1			T14				0.2		T17				1.4
						#27				0.6		T15				0.1		T18				20.3
						#28				1.1		T16				0.7		T19				626.8
						#29				2.5		T17				0		T21		1846.6
						#30				0.3		T18				0.3		T22		132.2
						#31				0.2		T19				0.4		T25			0.1
						#32				1		T21		0.2				T26			85.5
						#33				1.6		T22		0				T2	38
						#34		0				T25			0.5			T3	198.3
						#35		0.8				T26			0.3			T5	63.3
						#36			0.8			T2	0.4					T6		59.5
						#37	0.2					T3	0.2					T7		170
						#38	0					T5	0.7					T9		761.9
						#39	1.2					T6		0.4				T10		97.6
						#40		0.8				T7		0.3				T11		1488.9
						#41		1.2				T9		0.3				T12		6.6
						#42		0.2				T10		0.9				T14			896.4
						#43		0.5				T11		0.4				T16			112.2
						#44		0.4				T12		0.1				T17			612.3
						#45		1.4				T14			0.4			T18			321
						#46			0.2			T16			0.2			T19			21
						#47			1.1			T17			0.3			T21				110.9
						#48			0.4			T19			0			T22				24.1
						#49			0			T21				0.4		T23				519.2
						#50				0		T23				0.1		T24				128.9
						#51				0		T24				0.2		T25				342.4
						#52				0		T25				0.1		T26				341.5
						#53				0		T26				0.2
						#54				1.1
						#55				0

## Sheet: Supplementary Figure 5
Figure S5A						Figure S5B						Figure S5C				Figure S5D						Figure S5E+F
Sample ID	SD	AD	OD	ID		Sample ID	SD	AD	OD	ID		Sample ID	AD	OD		Sample ID	SD	AD	OD	ID		Sample ID	SD	AD	OD	ID
#01	1.314					#01	1.168					#01	0.0885			#01	0.377					#01	0.585
#02	1.023					#02	1.331					#02	0.082			#02	0.724					#02	0.163
#03	1.331					#03	1.135					#03	0.127			#03	0.534					#03	0.226
#04	0.901					#04	0.89					#04	0.1075			#04	0.216					#04		0.315
#05		0.999				#05	1.101					#05	0.1215			#05	0.664					#05		0.719
#06		1.116				#06		0.823				#06		0.0847		#06		0.274				#06		0.302
#07		1.489				#07		1.172				#07		0.0517		#07		0.643				#07		0.244
#08		1.37				#08		1.06				#08		0.0803		#08		1.687				#08			0.209
#09		0.799				#09		0.996				#09		0.0507		#09		0.444				#09			0.169
#10			0.866			#10		1.011				#10		0.0827		#10		0.136				#10			0.132
#11			0.883			#11			0.928			#11	0.8707			#11			0.517			#11			0.106
#12			0.985			#12			0.896			#12	0.679			#12			0.523			#12				0.25
#13			1.018			#13			1.124			#13	0.0507			#13			0.455			#13				0.183
#14				0.959		#14				1.057		#14		0.0465		#14			0.406			#14				0.2
#15				1.291		#15				0.898		#15		0.0707		#15				0.312		#15				0.087
#16				0.724		#16				1.391		#16		0.1013		#16				0.467		#16	1.084
#17				1.316		#17				0.711		#17		0.1262		#17				1.033		#17	0.452
#18				0.682		#18	1.677					#18	0.0903			#18				0.602		#18	0.721
#19	1.401					#19	0.894					#19	0.125			#19				0.116		#19	1.836
#20	0.932					#20	1.347					#20	0.0492			#20	1.835					#20		4.078
#21	1.516					#21	1.581					#21		0.0296		#21	0.199					#21		1.215
#22	1.947					#22		1.863								#22	1.435					#22		2.268
#23		1.534				#23		1.011								#23		1.41				#23		0.125
#24		1.829				#24		1.731								#24		0.5				#24			0.174
#25		1.462				#25		1.093								#25		1.187				#25			0.232
#26			0.559			#26			0.683							#26		1.606				#26			0.395
#27			0.798			#27			0.815							#27			0.433			#27			0.351
#28			1.042			#28			1.124							#28			0.757			#28				0.227
#29				0.435		#29			1.001							#29			1.226			#29				3.735
#30				1.52		#30				0.529						#30			0.944			#30				0.29
#31				0.703		#31				0.769						#31				0.189		#31				1.456
#32				0.614		#32				1.642						#32				1.819		#32				0.391
#33				1.184		#33				0.649						#33				0.443		#33				0.234
#34				0.533		#34				1.209						#34				1.029		#34				0.179
#35				1.484		#35				0.498						#35				0.291		#35				0.402
#36		0.682				#36				1.23						#36				0.684		#36		0.188
#37		0.946				#37		0.925								#37				0.679		#37		0.383
#38		3.235				#38		0.889								#38				0.755		#38		0.585
#39			1.071			#39		0.712								#39		0.588				#39		0.096
#40			0.761			#40			0.862							#40		0.715				#40			0.07
																#41		0.986
																#42			0.869
